# Supplementary material for: E-Waste in Africa: A Serious Threat to the Health of Children
Source: Int J Environ Res Public Health. 2021 Aug 11;18(16):8488. doi: 10.3390/ijerph18168488 (PMC8392572; doi:10.3390/ijerph18168488)
Supplement: Supplementary file 1 [file ijerph-18-08488-s001.zip]

Archive with 1 entries (1 files):
- ijerph-1301634-supplementary.pdf
